# Supplementary material for: The Role of Adenosine Receptors in Psychostimulant Addiction
Source: Front Pharmacol. 2018 Jan 10;8:985. doi: 10.3389/fphar.2017.00985 (PMC5767594; doi:10.3389/fphar.2017.00985)
Supplement: TABLE S1 — The role of adenosine receptor (AR)’s ligands in psychostimulant-induced effects upon behavior and function. The most relevant animal studies on the interaction between adenosine and psychostimulants are shown. Arrows represent decrease (↓) and increase (↑). When adenosine ligands induced no effect, the symbol “≈” is used. Although PAP9704 and ginsenosides are not ligands of AR, the effects of those ligands are reported in this table as authors suggests that their biological effects are mediated by AR. [file Table_1.XLSX]

## Sheet: Table 1
Ligand (selectivity)	Functional Effect	Animal model	Paradigm studied	Reference
CPA (A1 agonist)	↓ METH-provoked tyrosine hydroxylase changes	Swiss-Webster mice	Neurotoxicity	Delle Donne and Sonsalla, 1994
CHA (A1 agonist)	↓ AMPH-induced hyperlocomotion	Male Sprague-Dawley rats	Locomotor activity	Turgeon et al., 1996
APEC (A2A agonist)
CHA (A1 agonist)	≈ c-Fos induction in striatum and nucleus accumbens
APEC (A2A agonist)	↓ c-Fos induction in striatum and nucleus accumbens
CPA A1 agonist)	↓ METH-mediated DA release in striatum	Male Wistar rats	Striatal dopamine release	Gołembiowska and Zylewska, 1998a
CGS 21680 (A2A agonist)
APNEA (A3 agonist)	↓ METH-induced DA outflow (low concentration)	Male Wistar rats	Striatal dopamine release	Gołembiowska and Zylewska, 1998b
	↑ METH-induced DA outflow (high concentration)
CPA (A1 agonist)	↓ AMPH-induced stereotyped head movements	Male Wistar rats	Stereotypy	Poleszak and Malec, 2000
NECA (A2/A1 agonist)	↓ AMPH-induced stereotyped head movements
CGS 21680 (A2A agonist)	↓ AMPH-induced stereotyped head movements
CPT (A1 antagonist)	≈ AMPH-induced stereotyped head movements
DMPX (A2A antagonist)	↑ AMPH-induced stereotyped head movements
CHA (A1 agonist)	↓ METH-induced hyperlocomotion (acute drug treatment)	Male Wistar rats	Sensitization	Shimazoe et al., 2000
CGS 21680 (A2A agonist)
CHA (A1 agonist)	≈ METH-induced hyperlocomotion (repeated intermittent drug treatment)
CGS 21680 (A2A agonist)	↓ METH-induced hyperlocomotion (repeated intermittent drug treatment)
NECA (A2/A1 agonist)	↓ Number of self-administrated cocaine infusions	Male Wistar rats	Self-administration	Knapp et al., 2001
CGS 21680 (A2A agonist)
DPCPX (A1 antagonist)	↑ Discriminative-stimulus effects of METH	Male Sprague-Dawley rats	Discriminative stimulus	Munzar et al., 2002
DMPX (A2A antagonist)	Partial substitution for METH
	↑ Discriminative-stimulus effects of METH
CPA (A1 agonist)	≈ Cocaine-induced acquisition of conditioned place preference	Male Wistar rats	Conditioned place preference	Poleszak and Malec, 2002a
NECA (A2/A1 agonist)
CGS 21680 (A2A agonist)
CPA (A1 agonist)	↓ Cocaine-induced expression of conditioned place preference
NECA (A2/A1 agonist)
CGS 21680 (A2A agonist)
CPA (A1 agonist)	↓ AMPH- and cocaine-induced hyperlocomotion	Male albino Swiss mice	Locomotor activity	Poleszak and Malec, 2002b
NECA (A2/A1 agonist)
CGS 21680 (A2A agonist)
DMPX (A2A antagonist)	↑ AMPH- and cocaine-induced hyperlocomotion
MSX-3 (A2A antagonist)	Partial substitution for METH and cocaine	Male Sprague-Dawley rats	Discriminative stimulus	Justinova et al., 2003
	↑ Discriminative-stimulus effects of METH and cocaine
CPT (A1 antagonist)	Partial substitution for METH and cocaine
	↑ Discriminative-stimulus effects of METH and cocaine
CGS 21680 (A2A agonist)	Partial substitution for cocaine (lower levels)
CPA (A1 agonist)	↑ Discriminative-stimulus effects of cocaine
CGS 21680 (A2A agonist)
CPA (A1 agonist)	↓ AMPH-induced acquisition of conditioned place preference	Male Wistar rats	Conditioned place preference	Poleszak and Malec, 2003
NECA (A2/A1 agonist)
CGS 21680 (A2A agonist)
CGS 21680 (A2A agonist)	↓ AMPH-induced expression of conditioned place preference
CGS 15943 (A1/A2A antagonist)	↑ Cocaine-seeking and reinstatement	Male baboons (Papio anubis)	Reinstatement	Weerts and Griffiths, 2003
PAP9704	↓ METH-induced hyperlocomotion	Male BALB/C AnNcrj mice	Locomotor activity	Kwon et al., 2004
CSC (A2A antagonist)	Blocked PAP9704 effects
Ribavirin (A1 agonist)	↓ AMPH-induced locomotor activity	Male Wistar rats	Locomotor activity and Stereotypy	Janać et al., 2005
Ribavirin (A1 agonist)	≈ AMPH-induced stereotypic activities
Ginsenosides	↓ METH-induced circling behavior and conditioned place preference	Male C57BL/6 mice	Locomotor activity and conditioned place preference	Shin et al., 2005
Ginsenosides	↓ METH-induced AP1 DNA binding activity, Fos-related antigen immunoreactivity and proenkephalin gene expression
CSC (A2A antagonist)	Reverse ginsenosides-induced changes
CGS 21680 (A2A agonist)	↓ Cocaine-induced locomotor response, development and expression of sensitization	Male Wistar rats	Locomotor activity and sensitization	Filip et al., 2006
MSX3 (A2A antagonist)	↑ Cocaine-induced locomotor response, development and expression of sensitization
CGS 21680 (A2A agonist)	↓ Cocaine-induced reinstatement	Male Sprague-Dawley rats	Reinstatement	Bachtell and Self, 2009
DPCPX (A1 antagonist)	≈ MDMA-induced hyperthermia	Male Sprague-Dawley rats	Hyperthermia	Vanattou-Saïfoudine et al., 2010
CGS 15943 (A1/A2A antagonist)	↑ MDMA-induced hyperthermia
SCH 58261 (A2A antagonist)	↑ MDMA-induced hyperthermia
CCPA (A1 agonist)	↓ MDMA-induced release of DA	Male Sprague Dawley rats	Dopamine release	Vanattou-Saïfoudine et al., 2011
DPCPX (A1 antagonist)	↑ MDMA-induced release of DA
SCH 58261 (A2A antagonist)	≈ MDMA-induced release of DA
ATL444 (A2A/A1 antagonist)	↑ Motivation for cocaine in females (day of treatment)	Sprague-Dawley rats	Self-administration	Doyle et al., 2012
	↑ Motivation for cocaine in males (day of treatment)
	↓ Motivation for cocaine in males (long term)
CPA (A1 agonist)	↓ Expression of cocaine sensitization	Male Sprague-Dawley rats	Sensitization	Hobson et al., 2012
CGS 21680 (A2A agonist)
CPA (A1 agonist)	↓ Initial extinction responding	Male Sprague-Dawley rats	Extinction	O’Neill et al., 2014
	↓ Cocaine-induced seeking
SCH 442416 (A2A antagonist)	↓ Cocaine-induced seeking
CGS 21680 (A2A agonist)	↓ Initial extinction responding
CPA (A1 agonist)	↓ Cocaine seeking behavior	Male Sprague-Dawley rats	Reinstatement	Hobson et al., 2013
CGS 21680 (A2A agonist)	↓ Cocaine-induced reinstatement	Male Sprague-Dawley rats	Self-administration	O’Neill et al., 2012
MSX-3 (A2A antagonist)	↑ Cocaine-induced reinstatement
DPCPX (A1 antagonist)	↑ MDMA-mediated release of DA and 5-HT	Male C57BL/6J mice	Dopamine release	Górska and Gołembiowska, 2015
KW 6002 (A2A antagonist)	↑ MDMA-mediated release of DA and 5-HT
CPA (A1 agonist)	↓ METH self-administration	Male Sprague-Dawley rats	Conditioned place preference and self-administration	Kavanagh et al., 2015
	↓ METH-induced place preference
CGS 21680 (A2A agonist)
CGS 21680 (A2A agonist)	↑ Cocaine seeking	Male Wistar rats	Reinforcement	Wydra et al., 2015
	↑ Cocaine self-administration, reduced DA and increased GABA in the NAc
