# Supplementary material for: The Role of Adenosine Receptors in Psychostimulant Addiction
Source: Front Pharmacol. 2018 Jan 10;8:985. doi: 10.3389/fphar.2017.00985 (PMC5767594; doi:10.3389/fphar.2017.00985)
Supplement: TABLE S2 — Genetic manipulation of AR in murine models and psychostimulant-induced effects. Genetic models derived from the manipulation of AR used to explore the interaction between adenosine and psychostimulants are shown. Arrows represent decrease (↓) and increase (↑). The symbol “≈” is used to indicate no difference between the genetic model and the wild-type animal (∗Unless other comparison is stated). [file Table_2.XLSX]

## Sheet: Table 2
Gene deleted (tissue)	Genetic background	Functional Effect Reported (in comparison with wild type animal*)	Reference
ADORA2A	Hybrid mice (C57BL/6 x 129-Steel)	≈ Dopaminergic innervation and Dopamine receptors expression	Chen et al., 2000
		↓ AMPH- and cocaine-induced hyperlocomotion
ADORA2A	129-Steel mice	Absence of locomotor behavioral sensitization to AMPH	Chen et al., 2003
ADORA2A (forebrain)	Hybrid mice (C57BL/6 x 129-Steel)	Absence of locomotor behavioral sensitization to AMPH	Bastia et al., 2005
ADORA2A	CD1 mice	≈ Cocaine-induced hyperlocomotion	Soria et al., 2006
		≈ Cocaine-induced locomotor sensitization
		≈ Cocaine-induced conditioned place preference
		↓ Cocaine self-administration
ADORA2A (striatum and forebrain)	Hybrid mice (C57BL/6 x 129-Steel)	↑ Cocaine-induced hyperlocomotion in striatum-A2A KO mice in comparison with forebrain-A2A KO mice	Shen et al., 2008
		↓ Cocaine-induced hyperlocomotion in forebrain-A2A KO mice
		KW 6002 (A2A antagonist) in striatum-A2A KO mice ↓ cocaine-induced hyperlocomotion
		KW 6002 (A2A antagonist) in wild type mice ↑ cocaine-induced hyperlocomotion
ADORA2A	CD1 mice	↓ MDMA self-administration	Ruiz-Medina et al., 2011
		↓ MDMA-mediated neurotoxic effects
ADORA2A	CD1 mice	↓ Cocaine-mediated release of DA	Wells et al., 2012
		↑ Cocaine-induced hyperlocomotion
ADORA2A	CD1 mice	Absent METH-induced conditioned place preference	Chesworth et al., 2016
		↓ METH-mediated locomotor sensitization
		≈ METH self-administration
		↓ Motivation to self-administer METH
ADORA2A	CD1 mice	↓ AMPH-induced hyperlocomotion	Moscoso-Castro et al., 2016
ADORA3	C57BL/6 mice	↓ AMPH-induced hyperlocomotion	Björklund et al., 2008
ADORA3	C57BL/6 mice	↓ METH-induced hyperlocomotion	Shen et al., 2011
		↓ METH-mediated release of DA
