# Supplementary material for: The Role of Adenosine Receptors in Psychostimulant Addiction
Source: Front Pharmacol. 2018 Jan 10;8:985. doi: 10.3389/fphar.2017.00985 (PMC5767594; doi:10.3389/fphar.2017.00985)
Supplement: TABLE S3 — Most relevant human clinical studies targeting AR. Ordered by publication date, most relevant clinical studies carried out in humans targeting the relationship between AR and psychostimulant addiction are shown. For each reference it is described the type of study, the number of subjects enrolled and its main objective and results. The number of the clinical trial is provided for the studies registered at ClinicalTrials.gov. [file Table_3.XLSX]

## Sheet: Table 3
Type of study	Number of subjects (gender)	Main objective	Main results	Reference
Interventional	99 healthy subjects (50 ♂, 49 ♀)	To find out the influence of ADORA1 and ADORA2A polymorphisms on the interindividual variability in AMPH (10 or 20 mg) response	ADORA2A polymorphisms 1976C/T and 2592C/Tins were associated with increments in reported anxiety after AMPH consumption	Hohoff et al., 2005
Interventional	102 healthy subjects (51 ♂, 51 ♀)	To find out the influence of DRD2 and ADORA2A polymorphisms on anxiogenic effects of caffeine (50, 150, or 450 mg)	ADORA2A polymorphism 1976C/T was associated with caffeine-induced anxiety	Childs et al., 2008
Case-control	229 healthy subjects (119 ♂, 110 ♀) and 171 METH dependent/psychotic patients (138 ♂, 33 ♀)	To study the relationship between ADORA2A polymorphisms and susceptibility to METH dependence/psychosis	ADORA2A polymorphism 1976C/T could be a vulnerability factor for METH dependence/psychosis, especially in females and/or in patients using only METH	Kobayashi et al., 2010
Case-control	229 healthy subjects (119 ♂, 110 ♀) and 171 METH dependent/psychotic patients (138 ♂, 33 ♀)	To study the relationship between ADORA1 polymorphisms and susceptibility to METH dependence/psychosis	ADORA1 polymorphisms would make little or none contribution to METH vulnerability	Kobayashi et al., 2011
Interventional	126 healthy subjects (60 ♂, 66 ♀)	To study the influence of ADORA2A polymorphisms on a multi-level (genetic, biochemical and emotional) pathogenetic model of anxiety (300 mg caffeine)	The ADORA2A anxiety 1976TT risk genotype is defined	Domschke et al., 2012
Clinical trial (NCT00783276)	22 cocaine dependent subjects (21 ♂, 1 ♀)	To determine the effect of an acute dose of the A2A antagonist SYN115 (100 mg) on brain function and behavior in a group of cocaine dependent volunteers	Some subjective effects (consistent with stimulation) were induced by SYN115 administration in cocaine users	Lane et al., 2012
Clinical trial (NCT00783276)	12 cocaine dependent subjects (11 ♂, 1 ♀)	To determine the effect of an acute dose of the A2A antagonist SYN115 (100 mg) on brain function and behavior in a group of cocaine dependent volunteers	SYN115 increased brain activation in the orbitofrontal cortex and other cortical regions in cocaine users	Moeller et al., 2012
Interventional	114 healthy subjects (57 ♂, 57 ♀)	To study the influence of ADORA2A polymorphisms on a multi-level (genetic, biochemical and emotional) pathogenetic model of anxiety (300 mg caffeine)	Caffeine impaired information processing in female ADORA2A 1976TT homozygotes	Gajewska et al., 2013
Interventional	381 healthy subjects (200 ♂, 181 ♀)	To complete the study of 12 candidate gene analyses of acute subjective and physiological responses to AMPH (10 or 20 mg) in a larger sample	Unable to replicate previous findings (some of them reported in Hohoff et al., 2005)	Hart et al., 2013
Clinical trial (NCT00733993)	10 healthy subjects (5 ♂, 5 ♀) and 13 cocaine dependent subjects (10 ♂, 3 ♀)	To compare the response to an acute dose of caffeine (150 mg and 300 mg), AMPH (20 mg) and placebo between cocaine users and healthy controls	Outcomes were not systematic between experimental groups	Lane et al., 2014
